# Supplementary material for: Perceptual Fading of a Stabilized Cortical Image: Replication in the Undergraduate Classroom
Source: eNeuro. 2021 Oct 8;8(5):ENEURO.0323-21.2021. doi: 10.1523/ENEURO.0323-21.2021 (PMC8503964; doi:10.1523/ENEURO.0323-21.2021)
Supplement: Extended Data 1 — Replication analysis code and data. Download Extended Data 1, ZIP file. [file enu-eN-CFN-0323-21-s01.zip]

Archive with 4 entries (4 files):
- MDG_eNeuroData1.csv
- __MACOSX/._MDG_eNeuroData1.csv
- MDG_eNeuro_Analysis.m
- __MACOSX/._MDG_eNeuro_Analysis.m
