# Supplementary material for: Perceptual Fading of a Stabilized Cortical Image: Replication in the Undergraduate Classroom
Source: eNeuro. 2021 Oct 8;8(5):ENEURO.0323-21.2021. doi: 10.1523/ENEURO.0323-21.2021 (PMC8503964; doi:10.1523/ENEURO.0323-21.2021)
Supplement: Extended Data 1 — Replication analysis code and data. Download Extended Data 1, ZIP file. [file enu-eN-CFN-0323-21-s01.zip › MDG_eNeuroData1.csv]

trialNum	ContrastOnUpperScreen	MatchingContrastOnLowerScreen	RT	ID	session	isAdaptation
1	0.3438	0.218444	9.745	1	1	1
2	0.4906	0.36271	4.573	1	1	1
3	0.2409	0.104477	4.174	1	1	1
4	0.1183	0.047718	4.708	1	1	1
5	0.7	0.724202	4.824	1	1	1
6	0.1688	0.052326	3.491	1	1	1
7	0.2409	0.131559	2.906	1	1	1
8	0.1688	0.043515	2.955	1	1	1
9	0.1183	0.033	3.256	1	1	1
10	0.7	0.724202	4.191	1	1	1
11	0.3438	0.125632	4.141	1	1	1
12	0.4906	0.630667	9.496	1	1	1
13	0.3438	0.165661	2.22	1	1	1
14	0.4906	0.524469	5.909	1	1	1
15	0.7	0.724202	4.441	1	1	1
16	0.2409	0.199205	7.044	1	1	1
17	0.1183	0.08297	5.325	1	1	1
18	0.1688	0.037895	4.274	1	1	1
19	0.4906	0.330765	4.741	1	1	1
20	0.3438	0.173476	3.74	1	1	1
21	0.1688	0.05738	3.523	1	1	1
22	0.7	0.549212	3.307	1	1	1
23	0.2409	0.131559	3.273	1	1	1
24	0.1183	0.028738	3.073	1	1	1
25	0.3438	0.131559	3.54	1	1	1
26	0.1183	0.06589	4.875	1	1	1
27	0.4906	0.19023	5.692	1	1	1
28	0.7	0.630667	4.374	1	1	1
29	0.1688	0.072253	4.808	1	1	1
30	0.2409	0.144264	3.74	1	1	1
31	0.1183	0.052326	4.291	1	1	1
32	0.4906	0.288044	4.073	1	1	1
33	0.3438	0.125632	3.923	1	1	1
34	0.7	0.575122	2.306	1	1	1
35	0.2409	0.09977	4.425	1	1	1
36	0.1688	0.05738	5.125	1	1	1
37	0.2409	0.06589	2.688	1	1	1
38	0.4906	0.379822	7.361	1	1	1
39	0.1688	0.047718	3.606	1	1	1
40	0.3438	0.173476	6.393	1	1	1
41	0.1183	0.033	3.123	1	1	1
42	0.7	0.724202	3.923	1	1	1
43	0.3438	0.199205	3.022	1	1	1
44	0.7	0.602254	3.606	1	1	1
45	0.4906	0.346369	3.105	1	1	1
46	0.1688	0.072253	6.342	1	1	1
47	0.1183	0.072253	5.692	1	1	1
48	0.2409	0.119972	6.226	1	1	1
49	0.1183	0.060087	4.491	1	1	1
50	0.3438	0.144264	3.474	1	1	1
51	0.1688	0.060087	3.038	1	1	1
52	0.4906	0.630667	3.807	1	1	1
53	0.7	0.724202	3.457	1	1	1
54	0.2409	0.095275	2.656	1	1	1
55	0.4906	0.346369	2.806	1	1	1
56	0.1688	0.049969	3.139	1	1	1
57	0.1183	0.075662	2.556	1	1	1
58	0.3438	0.158197	3.756	1	1	1
59	0.7	0.794145	6.71	1	1	1
60	0.2409	0.068998	2.338	1	1	1
1	0.7	0.794145	4.092	1	2	1
2	0.1183	0.095275	8.064	1	2	1
3	0.1688	0.090983	3.473	1	2	1
4	0.3438	0.346369	10.481	1	2	1
5	0.2409	0.228749	7.077	1	2	1
6	0.4906	0.346369	3.774	1	2	1
7	0.3438	0.275068	3.756	1	2	1
8	0.1688	0.131559	4.758	1	2	1
9	0.2409	0.19023	4.224	1	2	1
10	0.4906	0.436154	3.874	1	2	1
11	0.1183	0.104477	12.049	1	2	1
12	0.7	0.630667	2.205	1	2	1
13	0.1183	0.125632	9.197	1	2	1
14	0.7	0.758368	6.759	1	2	1
15	0.3438	0.39774	2.79	1	2	1
16	0.1688	0.095275	4.006	1	2	1
17	0.2409	0.173476	5.458	1	2	1
18	0.4906	0.346369	3.59	1	2	1
19	0.4906	0.39774	3.19	1	2	1
20	0.2409	0.131559	3.807	1	2	1
21	0.7	0.724202	8.579	1	2	1
22	0.1688	0.072253	4.141	1	2	1
23	0.1183	0.060087	4.374	1	2	1
24	0.3438	0.218444	4.123	1	2	1
25	0.7	0.691576	2.671	1	2	1
26	0.3438	0.218444	3.14	1	2	1
27	0.1183	0.068998	3.489	1	2	1
28	0.4906	0.575122	2.772	1	2	1
29	0.2409	0.18166	4.491	1	2	1
30	0.1688	0.090983	2.956	1	2	1
31	0.1183	0.049969	2.704	1	2	1
32	0.4906	0.416504	4.558	1	2	1
33	0.7	0.630667	3.856	1	2	1
34	0.2409	0.218444	3.023	1	2	1
35	0.1688	0.109405	2.572	1	2	1
36	0.3438	0.125632	3.223	1	2	1
37	0.1688	0.090983	3.456	1	2	1
38	0.7	0.758368	9.963	1	2	1
39	0.4906	0.436154	5.275	1	2	1
40	0.1183	0.045568	3.991	1	2	1
41	0.2409	0.144264	2.389	1	2	1
42	0.3438	0.239541	2.339	1	2	1
43	0.7	0.794145	11.332	1	2	1
44	0.1688	0.158197	2.439	1	2	1
45	0.4906	0.288044	3.29	1	2	1
46	0.3438	0.199205	2.138	1	2	1
47	0.1183	0.039682	3.423	1	2	1
48	0.2409	0.158197	2.455	1	2	1
49	0.1183	0.075662	3.823	1	2	1
50	0.2409	0.144264	6.777	1	2	1
51	0.1688	0.104477	8.428	1	2	1
52	0.7	0.575122	1.972	1	2	1
53	0.3438	0.18166	2.639	1	2	1
54	0.4906	0.288044	4.692	1	2	1
55	0.1688	0.054795	3.94	1	2	1
56	0.7	0.602254	3.74	1	2	1
57	0.1183	0.026207	2.472	1	2	1
58	0.2409	0.18166	5.258	1	2	1
59	0.4906	0.250842	3.59	1	2	1
60	0.3438	0.208602	3.023	1	2	1
1	0.1183	0.047718	6.544	2	1	1
2	0.2409	0.114567	6.028	2	1	1
3	0.4906	0.288044	3.973	2	1	1
4	0.7	0.83161	4.241	2	1	1
5	0.1688	0.095275	6.426	2	1	1
6	0.3438	0.275068	3.473	2	1	1
7	0.2409	0.137765	4.658	2	1	1
8	0.1183	0.015783	3.523	2	1	1
9	0.1688	0.039682	3.139	2	1	1
10	0.4906	0.379822	3.54	2	1	1
11	0.7	0.660419	3.022	2	1	1
12	0.3438	0.199205	2.438	2	1	1
13	0.2409	0.137765	2.22	2	1	1
14	0.7	0.45673	2.288	2	1	1
15	0.3438	0.119972	3.223	2	1	1
16	0.1183	0.028738	3.572	2	1	1
17	0.4906	0.39774	3.841	2	1	1
18	0.1688	0.052326	3.389	2	1	1
19	0.4906	0.330765	4.474	2	1	1
20	0.2409	0.086884	3.039	2	1	1
21	0.3438	0.144264	3.707	2	1	1
22	0.1183	0.052326	3.139	2	1	1
23	0.7	0.524469	3.173	2	1	1
24	0.1688	0.079232	2.872	2	1	1
25	0.3438	0.18166	3.157	2	1	1
26	0.1688	0.049969	2.722	2	1	1
27	0.1183	0.06589	1.921	2	1	1
28	0.4906	0.315864	2.238	2	1	1
29	0.2409	0.047718	2.839	2	1	1
30	0.7	0.315864	3.557	2	1	1
31	0.3438	0.199205	1.904	2	1	1
32	0.1183	0.049969	3.039	2	1	1
33	0.1688	0.037895	3.439	2	1	1
34	0.7	0.549212	3.421	2	1	1
35	0.2409	0.173476	3.456	2	1	1
36	0.4906	0.39774	3.156	2	1	1
37	0.3438	0.218444	2.121	2	1	1
38	0.1688	0.095275	2.839	2	1	1
39	0.1183	0.041555	3.907	2	1	1
40	0.4906	0.346369	3.59	2	1	1
41	0.2409	0.15107	3.138	2	1	1
42	0.7	0.524469	2.839	2	1	1
43	0.4906	0.346369	2.689	2	1	1
44	0.3438	0.228749	1.804	2	1	1
45	0.7	0.630667	4.173	2	1	1
46	0.2409	0.19023	2.538	2	1	1
47	0.1688	0.049969	3.239	2	1	1
48	0.1183	0.041555	3.606	2	1	1
49	0.1688	0.041555	2.822	2	1	1
50	0.1183	0.045568	3.505	2	1	1
51	0.7	0.549212	2.838	2	1	1
52	0.4906	0.416504	3.421	2	1	1
53	0.3438	0.262675	2.372	2	1	1
54	0.2409	0.144264	2.489	2	1	1
55	0.4906	0.36271	2.105	2	1	1
56	0.3438	0.18166	2.539	2	1	1
57	0.7	0.630667	2.822	2	1	1
58	0.2409	0.109405	3.79	2	1	1
59	0.1688	0.072253	2.472	2	1	1
60	0.1183	0.062921	2.505	2	1	1
1	0.4906	0.500841	4.458	2	2	1
2	0.3438	0.228749	5.057	2	2	1
3	0.1183	0.037895	4.708	2	2	1
4	0.7	0.691576	4.741	2	2	1
5	0.1688	0.018979	4.657	2	2	1
6	0.2409	0.15107	4.808	2	2	1
7	0.1688	0.072253	1.92	2	2	1
8	0.3438	0.119972	3.405	2	2	1
9	0.2409	0.109405	2.538	2	2	1
10	0.4906	0.416504	3.206	2	2	1
11	0.1183	0.039682	3.574	2	2	1
12	0.7	0.436154	3.156	2	2	1
13	0.7	0.602254	2.221	2	2	1
14	0.1688	0.119972	2.288	2	2	1
15	0.3438	0.09977	2.088	2	2	1
16	0.4906	0.315864	2.622	2	2	1
17	0.1183	0.041555	4.14	2	2	1
18	0.2409	0.075662	3.288	2	2	1
19	0.2409	0.08297	3.006	2	2	1
20	0.1688	0.054795	2.772	2	2	1
21	0.4906	0.416504	3.423	2	2	1
22	0.3438	0.228749	3.055	2	2	1
23	0.1183	0.09977	1.971	2	2	1
24	0.7	0.630667	2.939	2	2	1
25	0.1183	0.08297	2.304	2	2	1
26	0.1688	0.043515	2.255	2	2	1
27	0.4906	0.288044	2.755	2	2	1
28	0.7	0.602254	2.589	2	2	1
29	0.2409	0.165661	2.105	2	2	1
30	0.3438	0.228749	2.121	2	2	1
31	0.7	0.524469	1.972	2	2	1
32	0.1183	0.15107	3.607	2	2	1
33	0.1688	0.060087	2.672	2	2	1
34	0.3438	0.228749	2.322	2	2	1
35	0.4906	0.379822	2.522	2	2	1
36	0.2409	0.165661	2.32	2	2	1
37	0.2409	0.06589	3.173	2	2	1
38	0.7	0.524469	3.123	2	2	1
39	0.4906	0.288044	3.273	2	2	1
40	0.3438	0.262675	2.455	2	2	1
41	0.1183	0.052326	3.689	2	2	1
42	0.1688	0.060087	2.254	2	2	1
43	0.3438	0.239541	4.959	2	2	1
44	0.2409	0.119972	2.722	2	2	1
45	0.1688	0.090983	2.171	2	2	1
46	0.1183	0.039682	3.073	2	2	1
47	0.4906	0.288044	2.639	2	2	1
48	0.7	0.660419	2.839	2	2	1
49	0.2409	0.199205	3.29	2	2	1
50	0.1688	0.06589	2.456	2	2	1
51	0.3438	0.18166	3.356	2	2	1
52	0.4906	0.36271	2.855	2	2	1
53	0.1183	0.052326	3.023	2	2	1
54	0.7	0.500841	2.889	2	2	1
55	0.4906	0.288044	2.17	2	2	1
56	0.1183	0.119972	2.705	2	2	1
57	0.7	0.549212	3.138	2	2	1
58	0.1688	0.08297	2.455	2	2	1
59	0.2409	0.06589	1.955	2	2	1
60	0.3438	0.288044	3.573	2	2	1
1	0.4906	0.478277	4.994	1	1	0
2	0.0407	0.025026	3.558	1	1	0
3	0.02	0.018124	5.174	1	1	0
4	0.2409	0.125632	2.689	1	1	0
5	0.0285	0.021794	2.505	1	1	0
6	0.1688	0.104477	2.856	1	1	0
7	0.7	0.724202	2.455	1	1	0
8	0.0829	0.047718	2.506	1	1	0
9	0.3438	0.239541	3.073	1	1	0
10	0.0581	0.031514	3.79	1	1	0
11	0.1183	0.090983	3.74	1	1	0
12	0.02	0.034557	3.689	1	1	0
13	0.0407	0.023899	2.588	1	1	0
14	0.1688	0.137765	4.624	1	1	0
15	0.0285	0.021794	4.441	1	1	0
16	0.2409	0.19023	2.389	1	1	0
17	0.0829	0.05738	5.876	1	1	0
18	0.7	0.724202	2.706	1	1	0
19	0.1183	0.062921	2.688	1	1	0
20	0.0581	0.060087	4.674	1	1	0
21	0.4906	0.436154	8.862	1	1	0
22	0.3438	0.301633	3.94	1	1	0
23	0.0581	0.039682	3.756	1	1	0
24	0.0829	0.068998	3.823	1	1	0
25	0.0285	0.022822	9.396	1	1	0
26	0.2409	0.173476	3.907	1	1	0
27	0.1183	0.125632	8.762	1	1	0
28	0.1688	0.125632	2.623	1	1	0
29	0.4906	0.379822	4.308	1	1	0
30	0.7	0.724202	5.275	1	1	0
31	0.0407	0.033	3.156	1	1	0
32	0.3438	0.250842	4.524	1	1	0
33	0.02	0.022822	8.695	1	1	0
34	0.0285	0.027443	6.66	1	1	0
35	0.2409	0.165661	4.007	1	1	0
36	0.4906	0.45673	4.507	1	1	0
37	0.7	0.794145	6.026	1	1	0
38	0.1183	0.104477	3.056	1	1	0
39	0.0829	0.075662	3.723	1	1	0
40	0.3438	0.301633	3.305	1	1	0
41	0.02	0.020812	6.793	1	1	0
42	0.0407	0.041555	3.205	1	1	0
43	0.1688	0.114567	4.757	1	1	0
44	0.0581	0.045568	4.407	1	1	0
45	0.0581	0.05738	3.506	1	1	0
46	0.0407	0.054795	4.089	1	1	0
47	0.0285	0.037895	6.51	1	1	0
48	0.3438	0.36271	4.007	1	1	0
49	0.7	0.724202	2.855	1	1	0
50	0.1183	0.090983	3.806	1	1	0
51	0.02	0.020812	6.81	1	1	0
52	0.0829	0.072253	3.89	1	1	0
53	0.1688	0.125632	3.407	1	1	0
54	0.2409	0.228749	4.374	1	1	0
55	0.4906	0.575122	5.509	1	1	0
56	0.7	0.794145	6.077	1	1	0
57	0.3438	0.330765	3.573	1	1	0
58	0.0829	0.079232	3.255	1	1	0
59	0.0285	0.021794	3.557	1	1	0
60	0.2409	0.19023	3.457	1	1	0
61	0.1183	0.109405	3.523	1	1	0
62	0.0407	0.039682	3.507	1	1	0
63	0.02	0.028738	4.041	1	1	0
64	0.1688	0.125632	3.74	1	1	0
65	0.0581	0.08297	4.958	1	1	0
66	0.4906	0.416504	3.59	1	1	0
67	0.2409	0.208602	2.639	1	1	0
68	0.4906	0.478277	4.491	1	1	0
69	0.3438	0.275068	2.422	1	1	0
70	0.0581	0.052326	4.675	1	1	0
71	0.0407	0.045568	4.591	1	1	0
72	0.0285	0.033	3.372	1	1	0
73	0.1183	0.090983	2.555	1	1	0
74	0.1688	0.158197	3.323	1	1	0
75	0.7	0.758368	2.455	1	1	0
76	0.02	0.020812	5.092	1	1	0
77	0.0829	0.060087	5.057	1	1	0
78	0.3438	0.315864	2.973	1	1	0
79	0.1183	0.095275	2.687	1	1	0
80	0.7	0.660419	2.272	1	1	0
81	0.0581	0.062921	3.772	1	1	0
82	0.2409	0.165661	3.072	1	1	0
83	0.0829	0.068998	3.374	1	1	0
84	0.0285	0.018124	3.523	1	1	0
85	0.02	0.018124	2.839	1	1	0
86	0.4906	0.500841	4.775	1	1	0
87	0.1688	0.109405	3.023	1	1	0
88	0.0407	0.027443	2.371	1	1	0
89	0.0581	0.068998	2.338	1	1	0
90	0.2409	0.208602	2.172	1	1	0
91	0.4906	0.549212	3.789	1	1	0
92	0.0407	0.08297	2.105	1	1	0
93	0.0829	0.109405	3.273	1	1	0
94	0.7	0.630667	2.422	1	1	0
95	0.0285	0.033	2.523	1	1	0
96	0.3438	0.301633	2.172	1	1	0
97	0.1688	0.18166	3.321	1	1	0
98	0.02	0.027443	3.59	1	1	0
99	0.1183	0.109405	1.854	1	1	0
100	0.1183	0.114567	2.939	1	1	0
101	0.4906	0.500841	3.106	1	1	0
102	0.1688	0.131559	1.955	1	1	0
103	0.0581	0.054795	2.355	1	1	0
104	0.7	0.794145	5.075	1	1	0
105	0.0407	0.036187	2.355	1	1	0
106	0.02	0.022822	2.989	1	1	0
107	0.3438	0.250842	1.972	1	1	0
108	0.2409	0.199205	2.388	1	1	0
109	0.0285	0.034557	2.138	1	1	0
110	0.0829	0.062921	2.606	1	1	0
1	0.0581	0.072253	6.549	1	2	0
2	0.2409	0.288044	3.739	1	2	0
3	0.1183	0.119972	3.173	1	2	0
4	0.0285	0.030094	3.106	1	2	0
5	0.02	0.025026	3.173	1	2	0
6	0.1688	0.144264	3.924	1	2	0
7	0.0829	0.104477	5.442	1	2	0
8	0.3438	0.36271	3.19	1	2	0
9	0.4906	0.478277	6.36	1	2	0
10	0.0407	0.037895	3.957	1	2	0
11	0.7	0.691576	4.257	1	2	0
12	0.1183	0.137765	3.357	1	2	0
13	0.0285	0.025026	5.66	1	2	0
14	0.0581	0.06589	3.822	1	2	0
15	0.1688	0.199205	3.073	1	2	0
16	0.0407	0.045568	3.907	1	2	0
17	0.0829	0.079232	3.055	1	2	0
18	0.02	0.031514	4.223	1	2	0
19	0.2409	0.275068	3.557	1	2	0
20	0.3438	0.379822	3.891	1	2	0
21	0.7	0.630667	3.657	1	2	0
22	0.4906	0.500841	3.355	1	2	0
23	0.1688	0.218444	4.424	1	2	0
24	0.2409	0.228749	2.272	1	2	0
25	0.0407	0.05738	1.321	1	2	0
26	0.7	0.660419	2.74	1	2	0
27	0.3438	0.288044	3.29	1	2	0
28	0.1183	0.09977	2.589	1	2	0
29	0.4906	0.39774	3.19	1	2	0
30	0.0285	0.033	5.275	1	2	0
31	0.02	0.022822	4.892	1	2	0
32	0.0829	0.060087	4.307	1	2	0
33	0.0581	0.054795	3.907	1	2	0
34	0.4906	0.436154	2.489	1	2	0
35	0.1183	0.125632	2.138	1	2	0
36	0.1688	0.250842	2.755	1	2	0
37	0.0407	0.052326	2.738	1	2	0
38	0.7	0.724202	4.258	1	2	0
39	0.0581	0.079232	2.788	1	2	0
40	0.0285	0.033	3.023	1	2	0
41	0.2409	0.275068	2.272	1	2	0
42	0.3438	0.36271	2.873	1	2	0
43	0.0829	0.114567	3.122	1	2	0
44	0.02	0.030094	3.79	1	2	0
45	0.0407	0.045568	4.824	1	2	0
46	0.1688	0.208602	3.357	1	2	0
47	0.4906	0.500841	3.724	1	2	0
48	0.2409	0.330765	6.744	1	2	0
49	0.1183	0.114567	3.807	1	2	0
50	0.0829	0.109405	4.607	1	2	0
51	0.7	0.758368	10.498	1	2	0
52	0.02	0.023899	4.174	1	2	0
53	0.0285	0.033	1.922	1	2	0
54	0.0581	0.05738	3.173	1	2	0
55	0.3438	0.275068	3.723	1	2	0
56	0.4906	0.524469	3.072	1	2	0
57	0.0581	0.068998	5.592	1	2	0
58	0.02	0.020812	4.474	1	2	0
59	0.2409	0.228749	3.34	1	2	0
60	0.1688	0.158197	3.305	1	2	0
61	0.0407	0.060087	4.457	1	2	0
62	0.0285	0.039682	3.473	1	2	0
63	0.0829	0.08297	2.822	1	2	0
64	0.7	0.691576	2.538	1	2	0
65	0.1183	0.144264	4.357	1	2	0
66	0.3438	0.346369	6.744	1	2	0
67	0.0581	0.060087	4.474	1	2	0
68	0.1688	0.173476	3.007	1	2	0
69	0.0285	0.033	3.857	1	2	0
70	0.02	0.028738	5.042	1	2	0
71	0.2409	0.18166	4.858	1	2	0
72	0.0407	0.036187	5.776	1	2	0
73	0.7	0.83161	4.241	1	2	0
74	0.3438	0.250842	3.457	1	2	0
75	0.0829	0.109405	7.311	1	2	0
76	0.4906	0.39774	3.473	1	2	0
77	0.1183	0.104477	4.508	1	2	0
78	0.7	0.83161	6.293	1	2	0
79	0.0829	0.079232	2.539	1	2	0
80	0.1688	0.173476	2.622	1	2	0
81	0.3438	0.301633	4.024	1	2	0
82	0.4906	0.45673	3.239	1	2	0
83	0.02	0.030094	3.907	1	2	0
84	0.1183	0.114567	3.79	1	2	0
85	0.0407	0.037895	4.057	1	2	0
86	0.0581	0.062921	3.49	1	2	0
87	0.0285	0.045568	4.591	1	2	0
88	0.2409	0.262675	3.357	1	2	0
89	0.02	0.025026	3.24	1	2	0
90	0.1688	0.158197	2.906	1	2	0
91	0.0407	0.045568	4.491	1	2	0
92	0.1183	0.109405	3.122	1	2	0
93	0.0581	0.079232	3.34	1	2	0
94	0.7	0.724202	2.356	1	2	0
95	0.0285	0.039682	4.924	1	2	0
96	0.0829	0.125632	7.194	1	2	0
97	0.4906	0.478277	3.19	1	2	0
98	0.3438	0.315864	3.006	1	2	0
99	0.2409	0.288044	4.141	1	2	0
100	0.1688	0.228749	3.891	1	2	0
101	0.02	0.023899	6.843	1	2	0
102	0.0407	0.047718	6.327	1	2	0
103	0.0285	0.047718	5.125	1	2	0
104	0.3438	0.36271	4.524	1	2	0
105	0.1183	0.144264	4.858	1	2	0
106	0.0581	0.079232	3.74	1	2	0
107	0.0829	0.109405	4.073	1	2	0
108	0.2409	0.288044	4.556	1	2	0
109	0.7	0.691576	4.441	1	2	0
110	0.4906	0.549212	3.34	1	2	0
1	0.0581	0.062921	6.927	2	1	0
2	0.0285	0.016528	3.626	2	1	0
3	0.3438	0.315864	3.039	2	1	0
4	0.1183	0.090983	3.289	2	1	0
5	0.1688	0.208602	2.055	2	1	0
6	0.0829	0.041555	2.138	2	1	0
7	0.7	0.660419	2.839	2	1	0
8	0.4906	0.346369	2.455	2	1	0
9	0.0407	0.025026	2.706	2	1	0
10	0.02	0.015072	2.922	2	1	0
11	0.2409	0.250842	3.056	2	1	0
12	0.0581	0.075662	2.555	2	1	0
13	0.1183	0.119972	2.038	2	1	0
14	0.1688	0.218444	3.706	2	1	0
15	0.0829	0.052326	3.056	2	1	0
16	0.4906	0.500841	2.672	2	1	0
17	0.3438	0.315864	3.106	2	1	0
18	0.0285	0.030094	3.907	2	1	0
19	0.02	0.022822	2.572	2	1	0
20	0.7	0.660419	3.574	2	1	0
21	0.2409	0.218444	2.922	2	1	0
22	0.0407	0.039682	2.039	2	1	0
23	0.0407	0.030094	2.02	2	1	0
24	0.7	0.575122	2.239	2	1	0
25	0.4906	0.39774	2.856	2	1	0
26	0.1183	0.090983	2.589	2	1	0
27	0.1688	0.131559	2.687	2	1	0
28	0.0285	0.022822	3.707	2	1	0
29	0.0829	0.033	1.838	2	1	0
30	0.3438	0.330765	2.655	2	1	0
31	0.0581	0.072253	2.704	2	1	0
32	0.02	0.019875	1.854	2	1	0
33	0.2409	0.275068	3.373	2	1	0
34	0.2409	0.250842	3.022	2	1	0
35	0.0829	0.090983	2.372	2	1	0
36	0.0581	0.037895	2.638	2	1	0
37	0.02	0.016528	2.605	2	1	0
38	0.0407	0.036187	2.637	2	1	0
39	0.0285	0.019875	2.756	2	1	0
40	0.4906	0.416504	2.923	2	1	0
41	0.3438	0.346369	2.472	2	1	0
42	0.1183	0.125632	3.49	2	1	0
43	0.1688	0.131559	2.337	2	1	0
44	0.7	0.660419	2.355	2	1	0
45	0.0285	0.028738	3.706	2	1	0
46	0.0829	0.072253	2.238	2	1	0
47	0.0407	0.028738	2.488	2	1	0
48	0.1183	0.114567	3.156	2	1	0
49	0.2409	0.18166	2.489	2	1	0
50	0.4906	0.39774	2.805	2	1	0
51	0.02	0.021794	2.388	2	1	0
52	0.1688	0.19023	2.839	2	1	0
53	0.0581	0.027443	2.338	2	1	0
54	0.7	0.660419	2.621	2	1	0
55	0.3438	0.301633	2.722	2	1	0
56	0.1183	0.090983	3.156	2	1	0
57	0.7	0.478277	2.755	2	1	0
58	0.0407	0.049969	2.655	2	1	0
59	0.3438	0.346369	1.738	2	1	0
60	0.0285	0.023899	2.187	2	1	0
61	0.0581	0.054795	2.671	2	1	0
62	0.4906	0.436154	3.44	2	1	0
63	0.1688	0.125632	2.421	2	1	0
64	0.0829	0.079232	3.005	2	1	0
65	0.02	0.013126	3.422	2	1	0
66	0.2409	0.208602	3.156	2	1	0
67	0.2409	0.199205	3.022	2	1	0
68	0.0581	0.05738	2.255	2	1	0
69	0.4906	0.436154	2.572	2	1	0
70	0.1688	0.144264	3.356	2	1	0
71	0.7	0.660419	3.14	2	1	0
72	0.3438	0.250842	2.905	2	1	0
73	0.0829	0.05738	2.822	2	1	0
74	0.0407	0.031514	2.071	2	1	0
75	0.0285	0.015783	2.339	2	1	0
76	0.1183	0.137765	3.657	2	1	0
77	0.02	0.016528	2.105	2	1	0
78	0.1183	0.068998	2.622	2	1	0
79	0.0829	0.052326	2.555	2	1	0
80	0.0407	0.020812	1.804	2	1	0
81	0.0581	0.039682	3.957	2	1	0
82	0.0285	0.028738	2.305	2	1	0
83	0.1688	0.15107	2.706	2	1	0
84	0.02	0.015783	2.739	2	1	0
85	0.4906	0.45673	3.238	2	1	0
86	0.7	0.83161	4.557	2	1	0
87	0.2409	0.262675	3.69	2	1	0
88	0.3438	0.275068	2.038	2	1	0
89	0.3438	0.301633	2.239	2	1	0
90	0.1183	0.062921	2.388	2	1	0
91	0.7	0.83161	2.972	2	1	0
92	0.0581	0.068998	4.508	2	1	0
93	0.1688	0.125632	2.637	2	1	0
94	0.0829	0.09977	2.355	2	1	0
95	0.0407	0.030094	4.507	2	1	0
96	0.02	0.015072	3.256	2	1	0
97	0.4906	0.524469	6.276	2	1	0
98	0.2409	0.250842	3.673	2	1	0
99	0.0285	0.018979	3.572	2	1	0
100	0.1688	0.199205	6.293	2	1	0
101	0.0407	0.039682	3.273	2	1	0
102	0.1183	0.131559	2.639	2	1	0
103	0.7	0.911927	6.026	2	1	0
104	0.0581	0.062921	3.338	2	1	0
105	0.2409	0.199205	3.99	2	1	0
106	0.0829	0.043515	2.672	2	1	0
107	0.4906	0.39774	2.772	2	1	0
108	0.0285	0.016528	3.839	2	1	0
109	0.02	0.012534	2.555	2	1	0
110	0.3438	0.275068	3.156	2	1	0
1	0.1688	0.262675	7.66	2	2	0
2	0.2409	0.288044	4.656	2	2	0
3	0.7	0.630667	4.156	2	2	0
4	0.4906	0.346369	4.239	2	2	0
5	0.1183	0.090983	4.591	2	2	0
6	0.0285	0.041555	1.721	2	2	0
7	0.3438	0.315864	2.989	2	2	0
8	0.0581	0.079232	4.091	2	2	0
9	0.0829	0.052326	1.721	2	2	0
10	0.02	0.016528	3.072	2	2	0
11	0.0407	0.033	2.739	2	2	0
12	0.0407	0.030094	3.223	2	2	0
13	0.2409	0.330765	2.822	2	2	0
14	0.7	0.660419	2.687	2	2	0
15	0.4906	0.436154	3.773	2	2	0
16	0.1688	0.144264	2.956	2	2	0
17	0.1183	0.075662	2.005	2	2	0
18	0.3438	0.288044	3.139	2	2	0
19	0.0829	0.104477	2.322	2	2	0
20	0.0285	0.028738	3.891	2	2	0
21	0.0581	0.062921	2.738	2	2	0
22	0.02	0.028738	3.306	2	2	0
23	0.1688	0.315864	4.174	2	2	0
24	0.2409	0.228749	3.056	2	2	0
25	0.0285	0.023899	3.607	2	2	0
26	0.0581	0.062921	2.388	2	2	0
27	0.7	0.758368	3.573	2	2	0
28	0.4906	0.524469	3.556	2	2	0
29	0.0407	0.030094	3.34	2	2	0
30	0.02	0.016528	4.507	2	2	0
31	0.1183	0.119972	3.272	2	2	0
32	0.3438	0.330765	2.739	2	2	0
33	0.0829	0.043515	4.307	2	2	0
34	0.7	0.602254	2.639	2	2	0
35	0.1688	0.131559	3.422	2	2	0
36	0.4906	0.478277	2.105	2	2	0
37	0.1183	0.114567	2.522	2	2	0
38	0.0829	0.05738	2.089	2	2	0
39	0.2409	0.250842	3.073	2	2	0
40	0.0285	0.020812	3.407	2	2	0
41	0.0581	0.052326	2.855	2	2	0
42	0.0407	0.039682	2.589	2	2	0
43	0.02	0.012534	2.706	2	2	0
44	0.3438	0.436154	2.839	2	2	0
45	0.0285	0.017308	3.089	2	2	0
46	0.1688	0.15107	2.939	2	2	0
47	0.3438	0.330765	2.005	2	2	0
48	0.02	0.014393	3.873	2	2	0
49	0.1183	0.104477	2.722	2	2	0
50	0.4906	0.478277	2.255	2	2	0
51	0.7	0.602254	3.489	2	2	0
52	0.0829	0.095275	2.889	2	2	0
53	0.2409	0.250842	2.538	2	2	0
54	0.0581	0.049969	2.47	2	2	0
55	0.0407	0.025026	2.889	2	2	0
56	0.0407	0.049969	2.822	2	2	0
57	0.3438	0.301633	3.106	2	2	0
58	0.1183	0.137765	2.556	2	2	0
59	0.0581	0.052326	3.072	2	2	0
60	0.4906	0.416504	2.706	2	2	0
61	0.7	0.575122	2.288	2	2	0
62	0.1688	0.199205	3.206	2	2	0
63	0.0285	0.018979	3.624	2	2	0
64	0.2409	0.301633	2.872	2	2	0
65	0.02	0.022822	2.572	2	2	0
66	0.0829	0.095275	2.305	2	2	0
67	0.0829	0.090983	3.238	2	2	0
68	0.3438	0.262675	3.072	2	2	0
69	0.0581	0.06589	2.322	2	2	0
70	0.0285	0.028738	2.288	2	2	0
71	0.7	0.630667	3.222	2	2	0
72	0.1183	0.095275	3.29	2	2	0
73	0.0407	0.06589	3.924	2	2	0
74	0.1688	0.18166	2.272	2	2	0
75	0.02	0.031514	3.089	2	2	0
76	0.4906	0.549212	3.473	2	2	0
77	0.2409	0.228749	2.889	2	2	0
78	0.4906	0.45673	2.371	2	2	0
79	0.02	0.027443	3.222	2	2	0
80	0.1688	0.173476	3.023	2	2	0
81	0.0285	0.022822	2.689	2	2	0
82	0.1183	0.158197	2.155	2	2	0
83	0.7	0.500841	2.038	2	2	0
84	0.3438	0.301633	2.305	2	2	0
85	0.0407	0.045568	2.021	2	2	0
86	0.0829	0.086884	2.071	2	2	0
87	0.0581	0.052326	1.838	2	2	0
88	0.2409	0.301633	2.305	2	2	0
89	0.1183	0.09977	1.938	2	2	0
90	0.0285	0.039682	2.455	2	2	0
91	0.3438	0.39774	3.823	2	2	0
92	0.4906	0.436154	2.455	2	2	0
93	0.0581	0.072253	2.805	2	2	0
94	0.2409	0.301633	2.974	2	2	0
95	0.02	0.033	2.505	2	2	0
96	0.0407	0.049969	2.138	2	2	0
97	0.7	0.724202	2.639	2	2	0
98	0.0829	0.060087	3.473	2	2	0
99	0.1688	0.109405	2.922	2	2	0
100	0.2409	0.239541	3.055	2	2	0
101	0.0829	0.104477	2.839	2	2	0
102	0.4906	0.500841	2.455	2	2	0
103	0.1688	0.173476	2.621	2	2	0
104	0.7	0.660419	2.723	2	2	0
105	0.0407	0.062921	4.089	2	2	0
106	0.3438	0.346369	1.938	2	2	0
107	0.0581	0.109405	2.188	2	2	0
108	0.0285	0.033	2.355	2	2	0
109	0.02	0.023899	1.922	2	2	0
110	0.1183	0.090983	2.654	2	2	0
