# Supplementary material for: Perceptual Fading of a Stabilized Cortical Image: Replication in the Undergraduate Classroom
Source: eNeuro. 2021 Oct 8;8(5):ENEURO.0323-21.2021. doi: 10.1523/ENEURO.0323-21.2021 (PMC8503964; doi:10.1523/ENEURO.0323-21.2021)
Supplement: Extended Data 1 — Replication analysis code and data. Download Extended Data 1, ZIP file. [file enu-eN-CFN-0323-21-s01.zip › MDG_eNeuro_Analysis.m]

%%
clearvars
close all

allData=readtable('MDG_eNeuroData1.csv');
uniqueContrasts=unique(allData.ContrastOnUpperScreen);
numContrasts=length(uniqueContrasts);
numSubjects=max(allData.ID);
meanControl=zeros(numContrasts,numSubjects);
meanAdapt=zeros(numContrasts,numSubjects);
for s=1:numSubjects
    for c=1:length(uniqueContrasts)
        meanControl(c,s)=mean(allData.MatchingContrastOnLowerScreen(allData.ContrastOnUpperScreen==uniqueContrasts(c)&allData.ID==s&allData.isAdaptation==0));
        meanAdapt(c,s)=mean(allData.MatchingContrastOnLowerScreen(allData.ContrastOnUpperScreen==uniqueContrasts(c)&allData.ID==s&allData.isAdaptation==1));
    end
end
% fit the control data (averaged across repetitions) with a linear model
tbl1=table(log((meanControl(:))),log([uniqueContrasts;uniqueContrasts]),'VariableNames',{'logMC','logTC'});
lm1=fitlm(tbl1,'logMC~logTC')
coefCI(lm1)

% fit the adaptation data (averaged across repetitions) with a linear model
tbl2=table(log((meanAdapt(:))),log([uniqueContrasts;uniqueContrasts]),'VariableNames',{'logMC','logTC'});
lm2=fitlm(tbl2,'logMC~logTC')
coefCI(lm2)

% fit all data with a linear mixed effects model
allData.logTC=log(allData.ContrastOnUpperScreen);
allData.logMC=log(allData.MatchingContrastOnLowerScreen);
lme1=fitlme(allData,'logMC~logTC+isAdaptation+logTC*isAdaptation+(1|ID)')
coefCI(lme1)
