# Supplementary material for: Perceptual Fading of a Stabilized Cortical Image: Replication in the Undergraduate Classroom
Source: eNeuro. 2021 Oct 8;8(5):ENEURO.0323-21.2021. doi: 10.1523/ENEURO.0323-21.2021 (PMC8503964; doi:10.1523/ENEURO.0323-21.2021)
Supplement: Extended Data 2 — Active learning exercise code and instructions. Download Extended Data 2, ZIP file. [file enu-eN-CFN-0323-21-s02.zip]

Archive with 4 entries (4 files):
- Adaptation_Experiment.py
- __MACOSX/._Adaptation_Experiment.py
- Instruction_Manual_Final.pdf
- __MACOSX/._Instruction_Manual_Final.pdf
