# Supplementary material for: Perceptual Fading of a Stabilized Cortical Image: Replication in the Undergraduate Classroom
Source: eNeuro. 2021 Oct 8;8(5):ENEURO.0323-21.2021. doi: 10.1523/ENEURO.0323-21.2021 (PMC8503964; doi:10.1523/ENEURO.0323-21.2021)
Supplement: Extended Data 2 — Active learning exercise code and instructions. Download Extended Data 2, ZIP file. [file enu-eN-CFN-0323-21-s02.zip › Adaptation_Experiment.py]

from psychopy import visual, core, event, data, gui # import libraries
import random
import numpy as np
import matplotlib.pyplot as plt
import matplotlib.ticker as mticker

subjBox = gui.Dlg()
subjBox.addField("Participant Number:") #asks subjects number (don't want actual name)
subjBox.show() #makes information pop up at begining
subjectNumber=subjBox.data[0]

contrastList=(np.append([0.0001], np.logspace(np.log10(.05),np.log10(1),1000)))
win = visual.Window(monitor='testMonitor', fullscr=True, color='gray', units='deg') #creates window
ourSlider=visual.Circle(win,radius=.1,opacity=0)
ratingScale = visual.RatingScale(win, pos=(0,-.75), low=0, high=1, precision=1000, markerStart=0,markerColor='gray',marker=ourSlider, acceptKeys='d', labels=None,scale=None, showValue=False, showAccept=False, tickHeight=0, mouseOnly=False) #creates rating scale
bottomGrat=visual.GratingStim(win,tex='sin', mask='gauss', ori=0, contrast=0, size=(3,3), sf=3,  pos=(0,-3)) #Creates grating
topGrat=visual.GratingStim(win,tex='sin', mask='gauss', ori=0, size=(3,3), sf=3,  pos=(0,3))
fix=visual.ShapeStim(win=win, name='polygon', vertices='cross',units='deg', size=(0.5, 0.5), ori=0.0, pos=(0, 0), lineWidth=1.0, colorSpace='rgb',  lineColor='white', fillColor='white',  opacity=None, depth=0.0, interpolate=True)
rowNumber=0
instructions=visual.TextStim(win, text='In the following experiment, you will be testing for adaptation. In order to fully understand how to run the experiment, please read the following instructions:', pos=(0,5), wrapWidth=30)
instructions1=visual.TextStim(win,text='For each trial, there will be two gratings, an upper and lower grating. The upper grating will serve as a model grating, which will be set at a specific contrast each trial. Your job is to use the slider at the bottom of the screen to adjust the contrast of the lower grating to match the contrast of the upper grating. There will be a cross in the middle of the screen which you must look at for the duration of the experiment.',
pos=(0,-2), wrapWidth=30)
instructions2=visual.TextStim(win,text='[press the "d" key to continue]', pos=(0,-10))
instructions3=visual.TextStim(win,text='When you are satisfied with the contrast level that you have set, press the “d” key on the keyboard to enter in your response.', pos=(0,1), wrapWidth=30)

upperContrastC=[]
matchingLowerContrastC=[]
isAdaptationC=[]

upperContrastA=[]
matchingLowerContrastA=[]
isAdaptationA=[]

ITIduration=600
stimList = []
for contrast in [0.1183,0.1688,0.2409,0.3438,0.4906,0.7000]:
        stimList.append({'contrast': contrast})
controlTrials = data.TrialHandler(stimList,10) # 60 control trials
adaptationTrials = data.TrialHandler(stimList,10) # 60 adaptation trials
practiceTrials = data.TrialHandler(stimList,1) # 6 practice trials

fileName='Adaptation_Experiment_Participant' + subjectNumber + '_DataTable'
dataFile = open(fileName+'.csv', 'w')
dataFile.write('Contrast on upper grating, Matching contrast on lower grating, 1=Adaptation 0=Control\n')

event.clearEvents()
gotResponse = False
while gotResponse== False:
    instructions.draw()
    instructions1.draw()
    instructions2.draw()
    win.flip()
    buttonpress=event.getKeys(keyList = ['d'])
    if len(buttonpress) > 0:
        gotResponse = True

instructions.text='To move the slider, use the mouse to click and drag along the slider. You will notice that this changes the contrast of the lower grating. The location of lowest contrast on the slider will be randomly determined on each trial.'
instructions1.text='Between each response, there will be a 10 second period where you must continue to look at the cross.'
event.clearEvents()
gotResponse = False
while gotResponse== False:
    instructions.draw()
    instructions2.draw()
    instructions1.draw()
    instructions3.draw()
    win.flip()
    buttonpress=event.getKeys(keyList = ['d'])
    if len(buttonpress) > 0:
        gotResponse = True

instructions.text='To familiarize yourself with the structure of the experiment, try 6 practice trials.'
instructions2.text='[press the "d" key to begin]'
event.clearEvents()
gotResponse = False
while gotResponse== False:
    instructions.draw()
    instructions2.draw()
    win.flip()
    buttonpress=event.getKeys(keyList = ['d'])
    if len(buttonpress) > 0:
        gotResponse = True

#Practice Trials
for thisTrial in practiceTrials:
    cutPoint=random.randint(0,len(contrastList)-1)
    newList=np.append(contrastList[cutPoint:len(contrastList)],contrastList[0:cutPoint])
    # randomly determine marker start
    ratingScale.markerStart=0
    # make a variable for marker start
    trialMarkerStart=ratingScale.markerStart
    # set bottom grating contrast to marker start position
    bottomGrat.contrast=0
    # set top grating to intended contrast
    topGrat.contrast=thisTrial['contrast']
    while ratingScale.noResponse: #time while selecting contrast on slider
        ratingScale.draw() #draws scale
        bottomGrat.draw()
        topGrat.draw()
        fix.draw()
        win.flip()
        ratingpos=ratingScale.getRating()
        if ratingpos:
            getScalePos=int(np.round(ratingpos*1000))
        else:
            getScalePos=0
        bottomGrat.contrast=newList[getScalePos] #changes grating contrast
        if ratingScale.noResponse is False:
            lowerContrast=bottomGrat.contrast
    ratingScale.reset()
    for frame in range(ITIduration):
        fix.draw()
        win.flip()
event.clearEvents()
gotResponse = False
instructions.text='Now, you will begin the real experiment. There will be 2 blocks. Each block is composed of 60 trials. Remember to make your responses as quickly and accurately as possible. Also, there will be a 10 second period where you must continue to look at the cross between each selection.'
instructions2.text='[press the "d" key to begin the real experiment]'
while gotResponse== False:
    instructions.draw()
    instructions2.draw()
    win.flip()
    buttonpress=event.getKeys(keyList = ['d'])
    if len(buttonpress) > 0:
        gotResponse = True

#Control Trials
adapt=0
for thisTrial in controlTrials:
    cutPoint=random.randint(0,len(contrastList)-1)
    newList=np.append(contrastList[cutPoint:len(contrastList)],contrastList[0:cutPoint])
    # randomly determine marker start
    ratingScale.markerStart=0
    # make a variable for marker start
    trialMarkerStart=ratingScale.markerStart
    # set bottom grating contrast to marker start position
    bottomGrat.contrast=0
    # set top grating to intended contrast
    topGrat.contrast=thisTrial['contrast']
    while ratingScale.noResponse: #time while selecting contrast on slider
        ratingScale.draw() #draws scale
        bottomGrat.draw()
        topGrat.draw()
        fix.draw()
        win.flip()
        ratingpos=ratingScale.getRating()
        if ratingpos:
            getScalePos=int(np.round(ratingpos*1000))
        else:
            getScalePos=0
        bottomGrat.contrast=newList[getScalePos] #changes grating contrast
    lowerContrast=bottomGrat.contrast
    dataFile.write('%f,%f,%i\n' %(thisTrial['contrast'],lowerContrast,adapt))
    upperContrastC.append(topGrat.contrast)
    matchingLowerContrastC.append(bottomGrat.contrast)
    isAdaptationC.append(adapt)
    ratingScale.reset()
    for frame in range(ITIduration):
        fix.draw()
        win.flip()
instructions.text='Press the "d" key to complete the first session'
event.clearEvents()
gotResponse = False
while gotResponse == False:
    instructions.draw()
    win.flip()
    buttonpress=event.getKeys(keyList = ['d'])
    if len(buttonpress) > 0:
        gotResponse = True

instructions.text='The next session begins with a 3 minute period before the trials where you must only look at the cross (no responses need to be made). Unlike the last session, in between each trial a top grating will remain on the screen.'
instructions.pos=(0,8)
instructions3.text='Now you can take a break. However, when you are ready to begin, remember to focus on the cross that will appear. You must only look at the cross, even when you are setting contrasts.'
instructions3.pos=(0,3)
instructions2.text='[press the "d" key to begin the second block]'
event.clearEvents()
gotResponse = False
while gotResponse==False:
    instructions.draw()
    instructions3.draw()
    instructions2.draw()
    win.flip()
    buttonpress=event.getKeys(keyList = ['d'])
    if len(buttonpress) > 0:
        gotResponse = True

# 3-Min Adaptation Period
topGrat.contrast=0.7
Time=visual.TextStim(win, pos=(1.5,0))
Time1=visual.TextStim(win, pos=(-1.5,0))
timer=core.CountdownTimer(180)
while timer.getTime() > 0:
    timeText=int(timer.getTime())
    Time.text=timeText
    Time1.text=timeText
    topGrat.draw()
    Time.draw()
    Time1.draw()
    fix.draw()
    win.flip()

# Adaptation Trials
adapt=1
for thisTrial in adaptationTrials:
    cutPoint=random.randint(0,len(contrastList)-1)
    newList=np.append(contrastList[cutPoint:len(contrastList)],contrastList[0:cutPoint])
    # randomly determine marker start
    ratingScale.markerStart=0
    # make a variable for marker start
    # set bottom grating contrast to marker start position
    bottomGrat.contrast=0
    # set top grating to intended contrast
    topGrat.contrast=thisTrial['contrast']
    while ratingScale.noResponse: #time while selecting contrast on slider
        ratingScale.draw() #draws scale
        bottomGrat.draw()
        topGrat.draw()
        fix.draw()
        win.flip()
        ratingpos=ratingScale.getRating()
        if ratingpos:
            getScalePos=int(np.round(ratingpos*1000))
        else:
            getScalePos=0
        bottomGrat.contrast=newList[getScalePos] #changes grating contrast
    lowerContrast=bottomGrat.contrast
    dataFile.write('%f,%f,%i\n' %(thisTrial['contrast'],lowerContrast, adapt))
    upperContrastA.append(topGrat.contrast)
    matchingLowerContrastA.append(bottomGrat.contrast)
    isAdaptationA.append(adapt)
    ratingScale.reset()
    for frame in range(ITIduration): 
        topGrat.contrast=.7
        topGrat.draw()
        fix.draw()
        win.flip()
instructions.text='Thank you for participating! Click the “d” key to exit the window. A figure as well as a table containing your answers will be saved to your computer. The name of the files begin with "Adaptation_Experiment_Subject" and includes the subject number.'
instructions2.text='[press the "d" key to end the experiment]'
event.clearEvents()
gotResponse = False
while gotResponse==False:
    instructions.draw()
    instructions2.draw()
    win.flip()
    buttonpress=event.getKeys(keyList = ['d'])
    if len(buttonpress) > 0:
        gotResponse = True
dataFile.close()
win.close()
y1=np.array(matchingLowerContrastC)
x1=np.array(upperContrastC)
y2=np.array(matchingLowerContrastA)
x2=np.array(upperContrastA)
ux1=np.unique(x1)

averageC=[]
for x in ux1:
    averageC.append(np.mean(y1[x1==x]))

averageA=[]
for x in ux1:
    averageA.append(np.mean(y2[x2==x]))

m1, b1  = np.polyfit(np.log(ux1),np.log(averageC),deg=1)
m2, b2  = np.polyfit(np.log(ux1),np.log(averageA),deg=1)
xVal=np.array([np.amin(np.log(x1)), np.amax(np.log(x1))])
line1  = m1 * xVal + b1
line2  = m2 * xVal + b2
fig, ax = plt.subplots()
ax.plot(np.exp(xVal),np.exp(line1),'k--')
ax.plot(np.exp(xVal),np.exp(line2),'r--')
ax.legend(['Control ', 'Adaptation'], loc='upper left')
ax.scatter(ux1, averageC, color='k')
ax.scatter(ux1, averageA, color='r')
ax.set_xscale('log')
ax.set_yscale('log')
ax.xaxis.set_major_formatter(mticker.ScalarFormatter())
ax.yaxis.set_major_formatter(mticker.ScalarFormatter())
ax.set_ylabel('Matching Lower Contrast')
ax.set_xlabel('Upper Contrast')
ax.set_xticks((.05,.1,1))
ax.set_yticks((.05,.1,1))
plt.savefig('Adaptation_Experiment_Participant' + subjectNumber + '_Figure', bbox_inches='tight', dpi=200)
